# Supplementary material for: Antibiofilm Activity of Amomum tsaoko Essential Oil on Staphylococcus aureus and Its Application in Pork Preservation
Source: Foods. 2025 Feb 15;14(4):662. doi: 10.3390/foods14040662 (PMC11853853; doi:10.3390/foods14040662)
Supplement: Supplementary file 1 [file foods-14-00662-s001.zip]

Archive with 1 entries (1 files):
- foods-3453579-supplementary.pdf
